# Supplementary material for: The Impact of Nε-Acryloyllysine Piperazides on the Conformational Dynamics of Transglutaminase 2
Source: Int J Mol Sci. 2023 Jan 13;24(2):1650. doi: 10.3390/ijms24021650 (PMC9865645; doi:10.3390/ijms24021650)
Supplement: Supplementary file 1 [file ijms-24-01650-s001.zip]

Archive with 1 entries (1 files):
- ijms-2141786-supplementary.pdf
